# Supplementary material for: Ab Initio Potentials for the Ground S0 and the First Electronically Excited Singlet S1 States of Benzene–Helium with Application to Tunneling Intermolecular Vibrational States
Source: J Phys Chem A. 2024 Jul 17;128(30):6132–9. doi: 10.1021/acs.jpca.4c01491 (PMC11299187; doi:10.1021/acs.jpca.4c01491)
Supplement: Supplementary file 2 — jp4c01491_si_002.txt [file jp4c01491_si_002.txt]

This file contains supplementary material to the article 
"Ab initio potentials for the ground S0 and the first electronically excited singlet S1 states of benzene-helium
with application to tunneling intermolecular vibrational states"

CONTACT INFORMATION:

Dr Leonid Shirkov
Institute of Physics, Polish Academy of Science,
aleja Lotników 32/46, 02-668, Warsaw, Poland

e-mail: leonid.shirkov@ifpan.edu.pl
tel: +48 22 116 3104


The content of the data given in this file: 
1. The calculated CCSD(T) and EOM-CCSD(T)*  Eint values 
and the values generated  from the analytical potential at given positions of He


2. The source code of the Fortran 90 program  for the calculation of the potential energy 
values and the parameters of the analytical potentials  


##############################################################################################################################
1. The calculated and fitted CCSD(T) Eint for S0 PES 
   n      x        y        z          Ecalc         Efit       Efit-Ecalc
   1    0.0000   0.0000   2.4000       344.49       344.02         0.47
   2    0.0000   0.0000   2.5000       182.90       182.84         0.06
   3    0.0000   0.0000   2.6000        73.69        73.76        -0.07
   4    0.0000   0.0000   2.6500        33.94        34.01        -0.07
   5    0.0000   0.0000   2.7000         2.06         2.12        -0.06
   6    0.0000   0.0000   2.7100        -3.49        -3.44        -0.05
   7    0.0000   0.0000   2.7200        -8.78        -8.73        -0.05
   8    0.0000   0.0000   2.7300       -13.83       -13.78        -0.04
   9    0.0000   0.0000   2.7400       -18.64       -18.60        -0.04
  10    0.0000   0.0000   2.7500       -23.22       -23.19        -0.03
  11    0.0000   0.0000   2.7600       -27.58       -27.55        -0.03
  12    0.0000   0.0000   2.7700       -31.73       -31.71        -0.02
  13    0.0000   0.0000   2.7800       -35.68       -35.66        -0.02
  14    0.0000   0.0000   2.7900       -39.42       -39.41        -0.01
  15    0.0000   0.0000   2.8000       -42.98       -42.97        -0.01
  16    0.0000   0.0000   2.8100       -46.35       -46.35         0.00
  17    0.0000   0.0000   2.8200       -49.55       -49.55         0.00
  18    0.0000   0.0000   2.8300       -52.58       -52.58         0.00
  19    0.0000   0.0000   2.8400       -55.44       -55.45         0.01
  20    0.0000   0.0000   2.8500       -58.14       -58.16         0.01
  21    0.0000   0.0000   2.8700       -63.10       -63.12         0.02
  22    0.0000   0.0000   2.9000       -69.50       -69.52         0.02
  23    0.0000   0.0000   2.9200       -73.13       -73.15         0.02
  24    0.0000   0.0000   2.9500       -77.72       -77.74         0.02
  25    0.0000   0.0000   3.0000       -83.36       -83.38         0.02
  26    0.0000   0.0000   3.1000       -88.76       -88.74        -0.01
  27    0.0000   0.0000   3.1200       -89.10       -89.08        -0.02
  28    0.0000   0.0000   3.1300       -89.20       -89.17        -0.03
  29    0.0000   0.0000   3.1400       -89.25       -89.22        -0.03
  30    0.0000   0.0000   3.1500       -89.25       -89.22        -0.03
  31    0.0000   0.0000   3.1600       -89.22       -89.18        -0.04
  32    0.0000   0.0000   3.1800       -89.02       -88.97        -0.04
  33    0.0000   0.0000   3.2000       -88.67       -88.62        -0.05
  34    0.0000   0.0000   3.2500       -87.26       -87.19        -0.07
  35    0.0000   0.0000   3.3000       -85.19       -85.12        -0.07
  36    0.0000   0.0000   3.4000       -79.75       -79.68        -0.07
  37    0.0000   0.0000   3.5000       -73.32       -73.28        -0.04
  38    0.0000   0.0000   3.6000       -66.55       -66.57         0.02
  39    0.0000   0.0000   3.8000       -53.46       -53.63         0.17
  40    0.0000   0.0000   4.0000       -42.12       -42.43         0.31
  41    0.0000   0.0000   4.2000       -32.90       -33.26         0.35
  42    0.0000   0.0000   4.3000       -29.05       -29.39         0.34
  43    0.0000   0.0000   4.4000       -25.66       -25.95         0.29
  44    0.0000   0.0000   4.5000       -22.67       -22.89         0.23
  45    0.0000   0.0000   4.6000       -20.05       -20.19         0.14
  46    0.0000   0.0000   4.7000       -17.75       -17.80         0.05
  47    0.0000   0.0000   4.8000       -15.74       -15.69        -0.04
  48    0.0000   0.0000   4.9000       -13.97       -13.85        -0.13
  49    0.0000   0.0000   5.0000       -12.43       -12.23        -0.19
  50    0.0000   0.0000   5.2000        -9.88        -9.65        -0.23
  51    0.0000   0.0000   5.3000        -8.83        -8.64        -0.19
  52    0.0000   0.0000   5.4000        -7.91        -7.81        -0.09
  53    0.0000   0.0000   5.5000        -7.09        -7.15         0.06
  54    0.0000   0.0000   5.7000        -5.73        -6.16         0.43
  55    0.0000   0.0000   6.0000        -4.22        -4.26         0.04
  56    0.0000   0.0000   7.0000        -1.66        -1.66        -0.01
  57    0.0000   0.0000   8.0000        -0.75        -0.75         0.00
  58    0.0000   0.0000   9.0000        -0.37        -0.37         0.00
  59    0.0000   0.0000  10.0000        -0.20        -0.20         0.00
  60    0.0000   0.0000  11.0000        -0.11        -0.11         0.00
  61    0.0000   0.0000  12.0000        -0.07        -0.07         0.00
  62    0.0000   0.0000  13.0000        -0.04        -0.04         0.00
  63    0.0000   0.0000  14.0000        -0.03        -0.03         0.00
  64    0.0000   0.1500   2.8000       -37.00       -37.00         0.00
  65    0.0000   0.1500   2.8500       -53.07       -53.09         0.02
  66    0.0000   0.1500   2.9000       -65.19       -65.22         0.03
  67    0.0000   0.1500   3.0000       -80.24       -80.26         0.02
  68    0.0000   0.1500   3.1000       -86.49       -86.48        -0.01
  69    0.0000   0.1500   3.2000       -87.02       -86.97        -0.05
  70    0.0000   0.1500   3.3000       -83.98       -83.90        -0.07
  71    0.0000   0.2500   3.1460       -83.90       -83.88        -0.02
  72    0.0000   0.3000   2.4000       432.09       432.03         0.06
  73    0.0000   0.3000   2.5000       245.57       245.66        -0.08
  74    0.0000   0.3000   2.6000       118.58       118.68        -0.09
  75    0.0000   0.3000   2.7000        34.28        34.31        -0.03
  76    0.0000   0.3000   2.7500         4.10         4.09         0.00
  77    0.0000   0.3000   2.8000       -19.80       -19.83         0.03
  78    0.0000   0.3000   2.8500       -38.46       -38.51         0.05
  79    0.0000   0.3000   2.9000       -52.77       -52.83         0.06
  80    0.0000   0.3000   3.0000       -71.25       -71.29         0.05
  81    0.0000   0.3000   3.1000       -79.95       -79.95         0.00
  82    0.0000   0.3000   3.2000       -82.23       -82.19        -0.04
  83    0.0000   0.3000   3.3000       -80.46       -80.38        -0.08
  84    0.0000   0.3000   3.4000       -76.25       -76.17        -0.08
  85    0.0000   0.3000   3.5000       -70.72       -70.66        -0.06
  86    0.0000   0.3000   3.6000       -64.60       -64.59        -0.01
  87    0.0000   0.3000   4.0000       -41.45       -41.72         0.26
  88    0.0000   0.3000   4.2000       -32.49       -32.81         0.32
  89    0.0000   0.3000   4.5000       -22.45       -22.65         0.20
  90    0.0000   0.3000   4.6000       -19.87       -19.99         0.12
  91    0.0000   0.3000   4.7000       -17.60       -17.64         0.03
  92    0.0000   0.3000   4.8000       -15.61       -15.56        -0.05
  93    0.0000   0.3000   5.0000       -12.34       -12.15        -0.19
  94    0.0000   0.4500   2.5000       315.93       316.16        -0.23
  95    0.0000   0.4500   2.6000       169.12       169.23        -0.12
  96    0.0000   0.4500   2.7000        70.65        70.66         0.00
  97    0.0000   0.4500   2.8000         6.45         6.38         0.08
  98    0.0000   0.4500   2.8500       -16.13       -16.23         0.10
  99    0.0000   0.4500   2.8700       -23.73       -23.83         0.10
 100    0.0000   0.4500   2.9000       -33.76       -33.87         0.10
 101    0.0000   0.4500   3.0000       -57.42       -57.50         0.08
 102    0.0000   0.4500   3.1000       -69.85       -69.88         0.03
 103    0.0000   0.4500   3.2000       -74.82       -74.79        -0.03
 104    0.0000   0.4500   3.3000       -74.99       -74.91        -0.08
 105    0.0000   0.4500   3.4000       -72.19       -72.09        -0.10
 106    0.0000   0.4500   3.5000       -67.68       -67.60        -0.08
 107    0.0000   0.4500   3.6000       -62.31       -62.27        -0.04
 108    0.0000   0.4500   4.0000       -40.65       -40.87         0.22
 109    0.0000   0.4500   4.5000       -22.19       -22.35         0.17
 110    0.0000   0.4500   4.6000       -19.65       -19.75         0.10
 111    0.0000   0.4500   4.7000       -17.42       -17.44         0.02
 112    0.0000   0.4500   4.8000       -15.46       -15.40        -0.06
 113    0.0000   0.4500   5.0000       -12.23       -12.05        -0.19
 114    0.0000   0.5000   3.1460       -69.43       -69.44         0.01
 115    0.0000   0.5000   3.2500       -72.85       -72.80        -0.05
 116    0.0000   0.6000   2.5000       400.65       401.06        -0.41
 117    0.0000   0.6000   2.6000       230.22       230.39        -0.17
 118    0.0000   0.6000   2.7000       114.84       114.83         0.01
 119    0.0000   0.6000   2.8000        38.52        38.39         0.12
 120    0.0000   0.6000   2.9000       -10.41       -10.57         0.16
 121    0.0000   0.6000   2.9200       -17.69       -17.85         0.16
 122    0.0000   0.6000   2.9500       -27.32       -27.48         0.15
 123    0.0000   0.6000   3.0000       -40.34       -40.47         0.13
 124    0.0000   0.6000   3.1000       -57.29       -57.36         0.07
 125    0.0000   0.6000   3.2000       -65.54       -65.53        -0.01
 126    0.0000   0.6000   3.3000       -68.09       -68.02        -0.07
 127    0.0000   0.6000   3.4000       -67.03       -66.92        -0.11
 128    0.0000   0.6000   3.5000       -63.79       -63.68        -0.11
 129    0.0000   0.6000   3.6000       -59.36       -59.28        -0.08
 130    0.0000   0.6000   4.0000       -39.59       -39.75         0.16
 131    0.0000   0.6000   4.5000       -21.83       -21.95         0.13
 132    0.0000   0.6000   4.6000       -19.35       -19.42         0.06
 133    0.0000   0.6000   4.7000       -17.17       -17.17        -0.01
 134    0.0000   0.6000   5.0000       -12.08       -11.91        -0.18
 135    0.0000   0.7500   3.1460       -50.00       -50.07         0.07
 136    0.0000   0.9000   2.7000       204.90       204.49         0.41
 137    0.0000   0.9000   2.8000       104.45       104.35         0.10
 138    0.0000   0.9000   2.9000        38.41        38.18         0.22
 139    0.0000   0.9000   2.9500        14.75        14.52         0.24
 140    0.0000   0.9000   3.0000        -4.02        -4.25         0.23
 141    0.0000   0.9000   3.0500       -18.74       -18.94         0.20
 142    0.0000   0.9000   3.1000       -30.12       -30.28         0.16
 143    0.0000   0.9000   3.2000       -45.10       -45.16         0.06
 144    0.0000   0.9000   3.3000       -52.61       -52.58        -0.03
 145    0.0000   0.9000   3.4000       -55.23       -55.12        -0.10
 146    0.0000   0.9000   3.5000       -54.74       -54.60        -0.14
 147    0.0000   0.9000   3.6000       -52.36       -52.22        -0.15
 148    0.0000   0.9000   4.0000       -36.90       -36.92         0.01
 149    0.0000   0.9000   4.2000       -29.58       -29.65         0.07
 150    0.0000   0.9000   4.5000       -20.86       -20.89         0.03
 151    0.0000   0.9000   4.6000       -18.55       -18.54        -0.01
 152    0.0000   0.9000   4.7000       -16.50       -16.44        -0.06
 153    0.0000   0.9000   5.0000       -11.67       -11.53        -0.14
 154    0.0000   1.0000   3.1460       -30.82       -30.97         0.15
 155    0.0000   1.2000   2.8000       149.07       149.32        -0.26
 156    0.0000   1.2000   3.0000        23.43        23.17         0.26
 157    0.0000   1.2000   3.1000        -8.47        -8.72         0.25
 158    0.0000   1.2000   3.1500       -19.49       -19.70         0.21
 159    0.0000   1.2000   3.2000       -27.96       -28.12         0.16
 160    0.0000   1.2000   3.2500       -34.33       -34.44         0.11
 161    0.0000   1.2000   3.4000       -44.36       -44.30        -0.06
 162    0.0000   1.2000   3.5000       -46.03       -45.89        -0.14
 163    0.0000   1.2000   3.6000       -45.36       -45.17        -0.19
 164    0.0000   1.2000   4.0000       -33.84       -33.71        -0.13
 165    0.0000   1.2000   4.5000       -19.64       -19.58        -0.06
 166    0.0000   1.2000   5.0000       -11.12       -11.05        -0.06
 167    0.0000   1.5000   3.0000        33.71        33.51         0.21
 168    0.0000   1.5000   3.1000         1.64         1.32         0.32
 169    0.0000   1.5000   3.1460        -8.85        -9.16         0.31
 170    0.0000   1.5000   3.2000       -18.50       -18.76         0.27
 171    0.0000   1.5000   3.3000       -30.40       -30.55         0.15
 172    0.0000   1.5000   3.4000       -36.74       -36.75         0.01
 173    0.0000   1.5000   3.5000       -39.36       -39.25        -0.11
 174    0.0000   1.5000   3.7000       -38.31       -38.06        -0.25
 175    0.0000   1.5000   4.0000       -30.75       -30.51        -0.24
 176    0.0000   1.9000   3.2000       -17.85       -18.22         0.38
 177    0.0000   2.0000   3.1460       -12.44       -12.86         0.42
 178    0.0000   2.0000   3.5000       -33.35       -33.29        -0.06
 179    0.0000   2.0000   3.8000       -30.38       -30.04        -0.34
 180    0.0000   2.1000   4.3000       -18.76       -18.54        -0.22
 181    0.0000   2.5000   3.1000       -21.78       -22.23         0.45
 182    0.0000   2.7000   3.3000       -30.23       -30.35         0.11
 183    0.0000   2.8000   3.0000       -24.53       -24.94         0.40
 184    0.0000   3.0000   2.8000       -20.66       -20.81         0.16
 185    0.0000   3.0000   3.0000       -28.93       -29.27         0.34
 186    0.0000   3.0000   3.1460       -30.28       -30.46         0.18
 187    0.0000   3.0000   3.3000       -29.37       -29.32        -0.04
 188    0.0000   3.0000   3.8000       -20.85       -20.57        -0.28
 189    0.0000   3.2000   2.6000       -18.24       -17.85        -0.39
 190    0.0000   3.2000   3.0000       -30.75       -30.96         0.21
 191    0.0000   3.4000   2.8500       -31.59       -31.78         0.19
 192    0.0000   3.5000   2.4000       -25.70       -25.15        -0.55
 193    0.0000   3.5000   2.6000       -31.44       -31.53         0.10
 194    0.0000   3.7200   2.5000       -33.90       -33.96         0.06
 195    0.0000   3.9000   0.0000       309.24       309.10         0.13
 196    0.0000   4.0000   0.0000       175.09       175.57        -0.48
 197    0.0000   4.0000   2.0000       -36.78       -36.36        -0.41
 198    0.0000   4.0000   2.2000       -36.49       -36.41        -0.08
 199    0.0000   4.0000   3.1460       -20.82       -20.66        -0.16
 200    0.0000   4.1000   0.0000        85.96        86.54        -0.57
 201    0.0000   4.1000   2.6000       -29.26       -29.14        -0.11
 202    0.0000   4.1500   1.3000       -28.58       -26.84        -1.75
 203    0.0000   4.2000   0.0000        28.28        28.73        -0.46
 204    0.0000   4.3000   0.0000        -7.74        -7.46        -0.28
 205    0.0000   4.3000   1.6500       -40.71       -40.44        -0.28
 206    0.0000   4.3000   3.5000       -12.39       -13.10         0.70
 207    0.0000   4.4000   0.0000       -29.05       -28.92        -0.13
 208    0.0000   4.4500   0.0000       -35.78       -35.71        -0.07
 209    0.0000   4.5000   0.0000       -40.54       -40.53        -0.02
 210    0.0000   4.6000   0.0000       -45.64       -45.69         0.05
 211    0.0000   4.6000   0.8000       -45.29       -45.22        -0.08
 212    0.0000   4.6000   3.2000       -12.59       -13.32         0.73
 213    0.0000   4.6600   0.0000       -46.64       -46.71         0.07
 214    0.0000   4.6800   0.0000       -46.72       -46.80         0.08
 215    0.0000   4.7000   0.0000       -46.69       -46.77         0.08
 216    0.0000   4.7200   0.0000       -46.57       -46.65         0.08
 217    0.0000   4.7400   0.0000       -46.36       -46.44         0.08
 218    0.0000   4.7600   0.0000       -46.07       -46.15         0.07
 219    0.0000   4.7800   0.0000       -45.72       -45.79         0.07
 220    0.0000   4.8000   0.0000       -45.30       -45.37         0.07
 221    0.0000   4.8200   0.0000       -44.83       -44.89         0.06
 222    0.0000   4.8400   0.0000       -44.32       -44.37         0.05
 223    0.0000   4.8500   2.9000       -12.84       -13.61         0.77
 224    0.0000   4.8600   0.0000       -43.76       -43.80         0.04
 225    0.0000   4.8800   0.0000       -43.16       -43.20         0.03
 226    0.0000   4.9000   0.0000       -42.54       -42.56         0.02
 227    0.0000   5.0000   0.0000       -39.09       -39.06        -0.03
 228    0.0000   5.0000   1.4000       -28.46       -28.31        -0.15
 229    0.0000   5.0000   2.6000       -13.91       -14.52         0.62
 230    0.0000   5.0000   3.1460        -9.34       -10.28         0.94
 231    0.0000   5.2000   0.0000       -31.73       -31.59        -0.14
 232    0.0000   5.3500   0.0000       -26.61       -26.44        -0.17
 233    0.0000   5.5000   0.0000       -22.11       -22.03        -0.08
 234    0.0000   5.6000   0.0000       -19.51       -19.62         0.11
 235    0.0000   5.6570   5.6570        -1.03        -1.04         0.01
 236    0.0000   5.7000   0.0000       -17.20       -17.80         0.60
 237    0.0000   6.0000   0.0000       -11.81       -12.98         1.17
 238    0.0000   6.3640   6.3640        -0.49        -0.49         0.00
 239    0.0000   7.0000   0.0000        -3.79        -4.04         0.25
 240    0.0000   7.0710   7.0710        -0.25        -0.25         0.00
 241    0.0000   7.7780   7.7780        -0.14        -0.14         0.00
 242    0.0000   8.0000   0.0000        -1.47        -1.54         0.07
 243    0.0000   8.4850   8.4850        -0.08        -0.08         0.00
 244    0.0000   9.0000   0.0000        -0.66        -0.68         0.02
 245    0.0000   9.1920   9.1920        -0.05        -0.05         0.00
 246    0.0000   9.8990   9.8990        -0.03        -0.03         0.00
 247    0.0000  10.0000   0.0000        -0.33        -0.33         0.01
 248    0.0000  11.0000   0.0000        -0.17        -0.18         0.00
 249    0.0000  12.0000   0.0000        -0.10        -0.10         0.00
 250    0.0000  13.0000   0.0000        -0.06        -0.06         0.00
 251    0.0000  14.0000   0.0000        -0.04        -0.04         0.00
 252    0.1000   0.0000   3.1460       -88.38       -88.35        -0.03
 253    0.1500   0.0000   2.8000       -37.00       -37.00         0.00
 254    0.2000   0.0000   3.1460       -85.80       -85.77        -0.03
 255    0.3000   0.0000   3.1460       -81.63       -81.62        -0.02
 256    0.3500   0.0000   2.7000        45.22        45.25        -0.03
 257    0.3500   0.0000   2.9000       -47.07       -47.14         0.07
 258    0.3500   0.0000   3.5000       -69.82       -69.75        -0.07
 259    0.4500   0.0000   3.1460       -72.88       -72.88         0.00
 260    0.5000   0.0000   3.2500       -72.85       -72.80        -0.05
 261    0.6000   0.0000   2.8000        38.53        38.47         0.06
 262    0.6000   0.0000   3.0000       -40.33       -40.44         0.11
 263    0.6000   0.0000   3.1460       -61.96       -61.98         0.02
 264    0.7000   0.0000   3.3000       -63.01       -62.93        -0.07
 265    0.7000   0.0000   3.5000       -60.88       -60.75        -0.13
 266    0.7500   0.0000   3.1460       -49.98       -50.02         0.04
 267    0.9000   0.0000   3.1460       -38.09       -38.13         0.03
 268    0.9500   0.0000   3.4000       -53.25       -53.12        -0.13
 269    0.9500   0.0000   3.6000       -51.15       -50.98        -0.17
 270    1.2000   0.0000   3.1460       -18.47       -18.40        -0.07
 271    1.3500   0.0000   3.5000       -42.31       -42.10        -0.21
 272    1.5000   0.0000   3.1460        -8.15        -7.86        -0.29
 273    1.7500   0.0000   3.2000       -15.77       -15.47        -0.30
 274    1.7500   0.0000   3.9000       -30.75       -30.40        -0.35
 275    2.0000   0.0000   3.0000        21.07        22.53        -1.46
 276    2.0000   0.0000   3.5000       -32.99       -32.72        -0.27
 277    2.7000   0.0000   3.0000       -15.27       -14.87        -0.39
 278    2.8000   0.0000   3.3000       -28.82       -28.53        -0.29
 279    3.0000   0.0000   2.8000        -8.10        -7.79        -0.30
 280    3.0000   0.0000   3.0000       -23.92       -23.77        -0.15
 281    3.2000   0.0000   2.8000       -18.21       -18.21         0.01
 282    3.3500   0.0000   2.7500       -20.43       -20.54         0.12
 283    3.4000   0.0000   3.0000       -27.60       -27.34        -0.26
 284    3.4500   0.0000   2.7000       -20.93       -21.12         0.19
 285    3.5000   0.0000   2.6000       -16.47       -16.87         0.40
 286    3.6000   0.0000   2.6000       -20.61       -20.94         0.33
 287    4.0000   0.0000   2.5000       -25.70       -25.68        -0.02
 288    4.0570   1.0870   0.0000       416.72       412.59         4.13
 289    4.2500   0.0000   2.0000       -16.37       -17.24         0.87
 290    4.3000   0.0000   2.0000       -18.91       -19.58         0.67
 291    4.3470   1.1650   0.0000        79.33        77.77         1.56
 292    4.4000   0.0000   0.0000       386.36       390.60        -4.24
 293    4.4430   1.1910   0.0000        34.18        33.09         1.09
 294    4.5000   0.0000   0.0000       237.31       238.44        -1.13
 295    4.5400   1.2160   0.0000         5.80         5.05         0.74
 296    4.6000   0.0000   0.0000       138.58       138.35         0.23
 297    4.6360   1.2420   0.0000       -11.21       -11.70         0.49
 298    4.7000   0.0000   1.8000       -23.95       -23.87        -0.08
 299    4.7330   1.2680   0.0000       -20.84       -21.12         0.28
 300    4.8000   0.0000   0.0000        32.90        32.26         0.64
 301    4.8000   0.0000   2.5000       -18.39       -17.83        -0.56
 302    4.8300   1.2940   0.0000       -25.58       -25.69         0.11
 303    4.9000   0.0000   0.0000         7.50         6.79         0.71
 304    5.0000   0.0000   0.0000        -7.82        -8.30         0.49
 305    5.0000   1.3000   0.0000       -26.97       -26.84        -0.13
 306    5.0230   1.3460   0.0000       -27.05       -26.87        -0.17
 307    5.0500   0.0000   0.0000       -12.78       -13.14         0.36
 308    5.1000   0.0000   0.0000       -16.41       -16.65         0.24
 309    5.1000   0.0000   0.5000       -18.74       -18.99         0.26
 310    5.2000   0.0000   0.0000       -20.67       -20.69         0.02
 311    5.2000   0.0000   0.9000       -22.69       -22.52        -0.17
 312    5.2800   0.0000   0.0000       -22.09       -21.95        -0.14
 313    5.3000   0.0000   0.0000       -22.25       -22.07        -0.18
 314    5.3130   1.4240   0.0000       -21.84       -21.50        -0.34
 315    5.3200   0.0000   0.0000       -22.34       -22.13        -0.21
 316    5.3400   0.0000   0.0000       -22.37       -22.13        -0.24
 317    5.3600   0.0000   0.0000       -22.35       -22.08        -0.28
 318    5.3800   0.0000   0.0000       -22.29       -21.99        -0.30
 319    5.4000   0.0000   0.0000       -22.18       -21.85        -0.33
 320    5.4200   0.0000   0.0000       -22.04       -21.69        -0.35
 321    5.4400   0.0000   0.0000       -21.87       -21.50        -0.37
 322    5.4600   0.0000   0.0000       -21.66       -21.28        -0.39
 323    5.4800   0.0000   0.0000       -21.43       -21.04        -0.40
 324    5.5000   0.0000   0.0000       -21.18       -20.78        -0.40
 325    5.5200   0.0000   0.0000       -20.91       -20.51        -0.41
 326    5.6500   0.0000   0.5000       -18.24       -18.14        -0.10
 327    5.7000   0.0000   0.0000       -17.98       -17.95        -0.03
 328    5.7960   1.5530   0.0000       -12.40       -12.41         0.01
 329    5.8000   0.0000   0.0000       -16.23       -16.52         0.28
 330    5.9000   0.0000   0.0000       -14.55       -14.76         0.21
 331    6.0000   0.0000   0.0000       -12.97       -12.99         0.02
 332    6.2790   1.6820   0.0000        -6.84        -6.77        -0.08
 333    6.5000   0.0000   0.0000        -7.19        -7.03        -0.16
 334    6.7610   1.8120   0.0000        -3.94        -3.92        -0.02
 335    7.0000   0.0000   0.0000        -4.10        -4.04        -0.05
 336    7.7270   2.0710   0.0000        -1.51        -1.51         0.00
 337    8.0000   0.0000   0.0000        -1.54        -1.54         0.00
 338    8.6930   2.3290   0.0000        -0.67        -0.67         0.00
 339    9.0000   0.0000   0.0000        -0.68        -0.68         0.00
 340    9.6590   2.5880   0.0000        -0.33        -0.33         0.00
 341   10.0000   0.0000   0.0000        -0.33        -0.33         0.00
 342   10.6250   2.8470   0.0000        -0.18        -0.18         0.00
 343   11.0000   0.0000   0.0000        -0.18        -0.18         0.00
 344   11.5910   3.1060   0.0000        -0.10        -0.10         0.00
 345   12.0000   0.0000   0.0000        -0.10        -0.10         0.00
 346   12.5570   3.3650   0.0000        -0.06        -0.06         0.00
 347   13.0000   0.0000   0.0000        -0.07        -0.06        -0.01
 348   13.5230   3.6230   0.0000        -0.04        -0.04         0.00
 349   14.0000   0.0000   0.0000        -0.05        -0.04        -0.01
 
The calculated and fitted EOM-CCSD(T)* Eint for S1 PES 
   1    0.0000   0.0000   2.4000       410.51       410.66        -0.16
   2    0.0000   0.0000   2.5000       238.67       238.67         0.00
   3    0.0000   0.0000   2.6000       119.87       119.96        -0.09
   4    0.0000   0.0000   2.6500        75.69        75.84        -0.15
   5    0.0000   0.0000   2.7000        39.66        39.84        -0.18
   6    0.0000   0.0000   2.7100        33.31        33.50        -0.19
   7    0.0000   0.0000   2.7200        27.24        27.43        -0.19
   8    0.0000   0.0000   2.7300        21.42        21.62        -0.20
   9    0.0000   0.0000   2.7400        15.85        16.05        -0.20
  10    0.0000   0.0000   2.7500        10.52        10.72        -0.20
  11    0.0000   0.0000   2.7600         5.42         5.63        -0.20
  12    0.0000   0.0000   2.7700         0.55         0.75        -0.20
  13    0.0000   0.0000   2.7800        -4.11        -3.91        -0.20
  14    0.0000   0.0000   2.7900        -8.56        -8.35        -0.20
  15    0.0000   0.0000   2.8000       -12.80       -12.60        -0.20
  16    0.0000   0.0000   2.8100       -16.85       -16.66        -0.20
  17    0.0000   0.0000   2.8200       -20.72       -20.52        -0.19
  18    0.0000   0.0000   2.8300       -24.40       -24.21        -0.19
  19    0.0000   0.0000   2.8400       -27.90       -27.72        -0.19
  20    0.0000   0.0000   2.8500       -31.24       -31.06        -0.18
  21    0.0000   0.0000   2.8700       -37.42       -37.26        -0.17
  22    0.0000   0.0000   2.9000       -45.58       -45.43        -0.14
  23    0.0000   0.0000   2.9200       -50.32       -50.20        -0.13
  24    0.0000   0.0000   2.9500       -56.50       -56.41        -0.10
  25    0.0000   0.0000   3.0000       -64.60       -64.56        -0.04
  26    0.0000   0.0000   3.1000       -74.19       -74.27         0.09
  27    0.0000   0.0000   3.1200       -75.27       -75.38         0.11
  28    0.0000   0.0000   3.1300       -75.72       -75.84         0.12
  29    0.0000   0.0000   3.1400       -76.12       -76.25         0.14
  30    0.0000   0.0000   3.1500       -76.46       -76.61         0.15
  31    0.0000   0.0000   3.1600       -76.75       -76.92         0.16
  32    0.0000   0.0000   3.1800       -77.19       -77.38         0.19
  33    0.0000   0.0000   3.2000       -77.46       -77.68         0.21
  34    0.0000   0.0000   3.2500       -77.45       -77.73         0.28
  35    0.0000   0.0000   3.3000       -76.63       -76.97         0.34
  36    0.0000   0.0000   3.4000       -73.26       -73.70         0.44
  37    0.0000   0.0000   3.5000       -68.44       -68.96         0.52
  38    0.0000   0.0000   3.6000       -62.91       -63.48         0.57
  39    0.0000   0.0000   3.8000       -51.49       -52.07         0.58
  40    0.0000   0.0000   4.0000       -41.11       -41.60         0.49
  41    0.0000   0.0000   4.2000       -32.43       -32.77         0.34
  42    0.0000   0.0000   4.3000       -28.74       -29.00         0.26
  43    0.0000   0.0000   4.4000       -25.47       -25.64         0.17
  44    0.0000   0.0000   4.5000       -22.57       -22.66         0.09
  45    0.0000   0.0000   4.6000       -20.01       -20.03         0.02
  46    0.0000   0.0000   4.7000       -17.76       -17.71        -0.04
  47    0.0000   0.0000   4.8000       -15.77       -15.68        -0.09
  48    0.0000   0.0000   4.9000       -14.03       -13.91        -0.12
  49    0.0000   0.0000   5.0000       -12.50       -12.36        -0.14
  50    0.0000   0.0000   5.2000        -9.96        -9.86        -0.10
  51    0.0000   0.0000   5.3000        -8.91        -8.87        -0.04
  52    0.0000   0.0000   5.4000        -7.99        -8.02         0.03
  53    0.0000   0.0000   5.5000        -7.17        -7.31         0.14
  54    0.0000   0.0000   5.7000        -5.81        -6.14         0.33
  55    0.0000   0.0000   6.0000        -4.28        -4.33         0.05
  56    0.0000   0.0000   7.0000        -1.70        -1.69        -0.01
  57    0.0000   0.0000   8.0000        -0.76        -0.76         0.00
  58    0.0000   0.0000   9.0000        -0.38        -0.38         0.00
  59    0.0000   0.0000  10.0000        -0.20        -0.20         0.00
  60    0.0000   0.0000  11.0000        -0.12        -0.12         0.00
  61    0.0000   0.0000  12.0000        -0.07        -0.07         0.00
  62    0.0000   0.0000  13.0000        -0.04        -0.04         0.00
  63    0.0000   0.0000  14.0000        -0.03        -0.03         0.00
  64    0.0000   0.1500   2.8000        -9.56        -9.44        -0.12
  65    0.0000   0.1500   2.8500       -28.51       -28.39        -0.12
  66    0.0000   0.1500   2.9000       -43.28       -43.18        -0.10
  67    0.0000   0.1500   3.0000       -62.97       -62.94        -0.02
  68    0.0000   0.1500   3.1000       -73.02       -73.10         0.08
  69    0.0000   0.1500   3.2000       -76.61       -76.80         0.19
  70    0.0000   0.1500   3.3000       -76.01       -76.31         0.30
  71    0.0000   0.2500   3.1460       -73.56       -73.66         0.11
  72    0.0000   0.3000   2.4000       462.28       462.29        -0.01
  73    0.0000   0.3000   2.5000       274.91       274.51         0.41
  74    0.0000   0.3000   2.6000       145.28       144.93         0.35
  75    0.0000   0.3000   2.7000        57.53        57.33         0.19
  76    0.0000   0.3000   2.7500        25.52        25.40         0.12
  77    0.0000   0.3000   2.8000        -0.19        -0.26         0.07
  78    0.0000   0.3000   2.8500       -20.62       -20.65         0.03
  79    0.0000   0.3000   2.9000       -36.63       -36.64         0.01
  80    0.0000   0.3000   3.0000       -58.21       -58.23         0.01
  81    0.0000   0.3000   3.1000       -69.60       -69.65         0.06
  82    0.0000   0.3000   3.2000       -74.13       -74.26         0.13
  83    0.0000   0.3000   3.3000       -74.19       -74.40         0.21
  84    0.0000   0.3000   3.4000       -71.46       -71.75         0.29
  85    0.0000   0.3000   3.5000       -67.09       -67.45         0.36
  86    0.0000   0.3000   3.6000       -61.88       -62.29         0.41
  87    0.0000   0.3000   4.0000       -40.71       -41.11         0.39
  88    0.0000   0.3000   4.2000       -32.16       -32.44         0.28
  89    0.0000   0.3000   4.5000       -22.41       -22.49         0.07
  90    0.0000   0.3000   4.6000       -19.88       -19.89         0.01
  91    0.0000   0.3000   4.7000       -17.64       -17.60        -0.04
  92    0.0000   0.3000   4.8000       -15.68       -15.60        -0.08
  93    0.0000   0.3000   5.0000       -12.42       -12.31        -0.11
  94    0.0000   0.4500   2.5000       316.12       315.79         0.33
  95    0.0000   0.4500   2.6000       174.27       173.73         0.54
  96    0.0000   0.4500   2.7000        78.00        77.55         0.44
  97    0.0000   0.4500   2.8000        14.33        14.05         0.28
  98    0.0000   0.4500   2.8500        -8.37        -8.57         0.20
  99    0.0000   0.4500   2.8700       -16.06       -16.23         0.18
 100    0.0000   0.4500   2.9000       -26.27       -26.41         0.14
 101    0.0000   0.4500   3.0000       -50.77       -50.83         0.05
 102    0.0000   0.4500   3.1000       -64.21       -64.23         0.02
 103    0.0000   0.4500   3.2000       -70.20       -70.22         0.03
 104    0.0000   0.4500   3.3000       -71.29       -71.35         0.07
 105    0.0000   0.4500   3.4000       -69.29       -69.41         0.12
 106    0.0000   0.4500   3.5000       -65.45       -65.63         0.18
 107    0.0000   0.4500   3.6000       -60.63       -60.86         0.24
 108    0.0000   0.4500   4.0000       -40.22       -40.51         0.28
 109    0.0000   0.4500   4.5000       -22.22       -22.27         0.05
 110    0.0000   0.4500   4.6000       -19.72       -19.72         0.00
 111    0.0000   0.4500   4.7000       -17.51       -17.47        -0.04
 112    0.0000   0.4500   4.8000       -15.56       -15.49        -0.07
 113    0.0000   0.4500   5.0000       -12.34       -12.25        -0.08
 114    0.0000   0.5000   3.1460       -65.84       -65.83        -0.01
 115    0.0000   0.5000   3.2500       -69.86       -69.86         0.00
 116    0.0000   0.6000   2.5000       366.58       367.17        -0.59
 117    0.0000   0.6000   2.6000       209.97       209.69         0.28
 118    0.0000   0.6000   2.7000       103.36       102.89         0.47
 119    0.0000   0.6000   2.8000        32.45        32.07         0.38
 120    0.0000   0.6000   2.9000       -13.24       -13.46         0.22
 121    0.0000   0.6000   2.9200       -20.07       -20.25         0.19
 122    0.0000   0.6000   2.9500       -29.10       -29.24         0.14
 123    0.0000   0.6000   3.0000       -41.33       -41.40         0.07
 124    0.0000   0.6000   3.1000       -57.31       -57.27        -0.04
 125    0.0000   0.6000   3.2000       -65.10       -65.01        -0.09
 126    0.0000   0.6000   3.3000       -67.48       -67.38        -0.10
 127    0.0000   0.6000   3.4000       -66.42       -66.34        -0.08
 128    0.0000   0.6000   3.5000       -63.26       -63.23        -0.03
 129    0.0000   0.6000   3.6000       -58.93       -58.96         0.02
 130    0.0000   0.6000   4.0000       -39.54       -39.69         0.14
 131    0.0000   0.6000   4.5000       -21.95       -21.98         0.03
 132    0.0000   0.6000   4.6000       -19.49       -19.48         0.00
 133    0.0000   0.6000   4.7000       -17.31       -17.28        -0.03
 134    0.0000   0.6000   5.0000       -12.21       -12.17        -0.04
 135    0.0000   0.7500   3.1460       -54.85       -54.68        -0.17
 136    0.0000   0.9000   2.7000       157.59       157.65        -0.06
 137    0.0000   0.9000   2.8000        71.58        71.59        -0.01
 138    0.0000   0.9000   2.9000        15.54        15.44         0.10
 139    0.0000   0.9000   2.9500        -4.33        -4.39         0.06
 140    0.0000   0.9000   3.0000       -19.96       -19.95         0.00
 141    0.0000   0.9000   3.0500       -32.07       -31.98        -0.09
 142    0.0000   0.9000   3.1000       -41.28       -41.11        -0.17
 143    0.0000   0.9000   3.2000       -52.95       -52.63        -0.32
 144    0.0000   0.9000   3.3000       -58.18       -57.76        -0.42
 145    0.0000   0.9000   3.4000       -59.21       -58.76        -0.46
 146    0.0000   0.9000   3.5000       -57.62       -57.17        -0.45
 147    0.0000   0.9000   3.6000       -54.48       -54.07        -0.41
 148    0.0000   0.9000   4.0000       -37.63       -37.49        -0.15
 149    0.0000   0.9000   4.2000       -30.07       -30.00        -0.06
 150    0.0000   0.9000   4.5000       -21.17       -21.17        -0.01
 151    0.0000   0.9000   4.6000       -18.83       -18.83         0.00
 152    0.0000   0.9000   4.7000       -16.75       -16.76         0.01
 153    0.0000   0.9000   5.0000       -11.85       -11.93         0.08
 154    0.0000   1.0000   3.1460       -42.87       -42.60        -0.28
 155    0.0000   1.2000   2.8000       101.13       102.09        -0.96
 156    0.0000   1.2000   3.0000        -1.41        -1.35        -0.06
 157    0.0000   1.2000   3.1000       -26.42       -26.25        -0.17
 158    0.0000   1.2000   3.1500       -34.76       -34.50        -0.26
 159    0.0000   1.2000   3.2000       -40.96       -40.61        -0.35
 160    0.0000   1.2000   3.2500       -45.42       -44.98        -0.44
 161    0.0000   1.2000   3.4000       -51.29       -50.65        -0.64
 162    0.0000   1.2000   3.5000       -51.13       -50.44        -0.69
 163    0.0000   1.2000   3.6000       -49.14       -48.46        -0.68
 164    0.0000   1.2000   4.0000       -35.10       -34.73        -0.37
 165    0.0000   1.2000   4.5000       -20.09       -20.09         0.00
 166    0.0000   1.2000   5.0000       -11.34       -11.59         0.25
 167    0.0000   1.5000   3.0000         8.76         8.57         0.18
 168    0.0000   1.5000   3.1000       -16.63       -16.76         0.14
 169    0.0000   1.5000   3.1460       -24.68       -24.72         0.04
 170    0.0000   1.5000   3.2000       -31.88       -31.80        -0.09
 171    0.0000   1.5000   3.3000       -40.24       -39.91        -0.33
 172    0.0000   1.5000   3.4000       -44.00       -43.46        -0.54
 173    0.0000   1.5000   3.5000       -44.74       -44.07        -0.67
 174    0.0000   1.5000   3.7000       -41.32       -40.61        -0.71
 175    0.0000   1.5000   4.0000       -32.11       -31.65        -0.46
 176    0.0000   1.9000   3.2000       -26.09       -26.63         0.55
 177    0.0000   2.0000   3.1460       -20.14       -21.05         0.90
 178    0.0000   2.0000   3.5000       -35.93       -35.65        -0.28
 179    0.0000   2.0000   3.8000       -31.50       -31.02        -0.49
 180    0.0000   2.1000   4.3000       -19.12       -19.23         0.11
 181    0.0000   2.5000   3.1000       -20.72       -22.15         1.43
 182    0.0000   2.7000   3.3000       -27.81       -28.32         0.51
 183    0.0000   2.8000   3.0000       -19.67       -21.23         1.56
 184    0.0000   3.0000   2.8000       -12.45       -14.18         1.73
 185    0.0000   3.0000   3.0000       -23.01       -24.23         1.22
 186    0.0000   3.0000   3.1460       -25.70       -26.44         0.74
 187    0.0000   3.0000   3.3000       -25.94       -26.28         0.34
 188    0.0000   3.0000   3.8000       -19.73       -19.81         0.08
 189    0.0000   3.2000   2.6000        -6.78        -8.11         1.33
 190    0.0000   3.2000   3.0000       -24.69       -25.53         0.85
 191    0.0000   3.4000   2.8500       -24.43       -25.22         0.80
 192    0.0000   3.5000   2.4000       -13.05       -13.62         0.58
 193    0.0000   3.5000   2.6000       -21.78       -22.66         0.88
 194    0.0000   3.7200   2.5000       -25.14       -25.64         0.50
 195    0.0000   3.9000   0.0000       353.04       354.06        -1.02
 196    0.0000   4.0000   0.0000       204.29       203.75         0.54
 197    0.0000   4.0000   2.0000       -27.20       -26.81        -0.39
 198    0.0000   4.0000   2.2000       -28.41       -28.42         0.01
 199    0.0000   4.0000   3.1460       -18.39       -18.39         0.00
 200    0.0000   4.1000   0.0000       104.77       103.78         0.99
 201    0.0000   4.1000   2.6000       -24.74       -24.81         0.08
 202    0.0000   4.1500   1.3000       -18.58       -16.44        -2.14
 203    0.0000   4.2000   0.0000        39.81        38.95         0.86
 204    0.0000   4.3000   0.0000        -1.21        -1.69         0.48
 205    0.0000   4.3000   1.6500       -34.64       -34.01        -0.63
 206    0.0000   4.3000   3.5000       -11.56       -11.67         0.11
 207    0.0000   4.4000   0.0000       -25.88       -25.98         0.10
 208    0.0000   4.4500   0.0000       -33.83       -33.77        -0.05
 209    0.0000   4.5000   0.0000       -39.57       -39.40        -0.17
 210    0.0000   4.6000   0.0000       -46.06       -45.76        -0.29
 211    0.0000   4.6000   0.8000       -44.36       -43.80        -0.56
 212    0.0000   4.6000   3.2000       -11.76       -11.74        -0.02
 213    0.0000   4.6600   0.0000       -47.61       -47.32        -0.29
 214    0.0000   4.6800   0.0000       -47.84       -47.55        -0.28
 215    0.0000   4.7000   0.0000       -47.94       -47.67        -0.27
 216    0.0000   4.7200   0.0000       -47.93       -47.68        -0.25
 217    0.0000   4.7400   0.0000       -47.83       -47.60        -0.23
 218    0.0000   4.7600   0.0000       -47.63       -47.43        -0.20
 219    0.0000   4.7800   0.0000       -47.36       -47.18        -0.18
 220    0.0000   4.8000   0.0000       -47.01       -46.86        -0.14
 221    0.0000   4.8200   0.0000       -46.59       -46.48        -0.11
 222    0.0000   4.8400   0.0000       -46.13       -46.05        -0.08
 223    0.0000   4.8500   2.9000       -12.10       -12.12         0.02
 224    0.0000   4.8600   0.0000       -45.61       -45.57        -0.04
 225    0.0000   4.8800   0.0000       -45.05       -45.04         0.00
 226    0.0000   4.9000   0.0000       -44.45       -44.48         0.04
 227    0.0000   5.0000   0.0000       -41.04       -41.27         0.23
 228    0.0000   5.0000   1.4000       -28.11       -28.33         0.22
 229    0.0000   5.0000   2.6000       -13.21       -13.14        -0.07
 230    0.0000   5.0000   3.1460        -8.98       -10.29         1.31
 231    0.0000   5.2000   0.0000       -33.52       -34.02         0.50
 232    0.0000   5.3500   0.0000       -28.17       -28.70         0.53
 233    0.0000   5.5000   0.0000       -23.45       -23.85         0.40
 234    0.0000   5.6569   5.6569        -1.07        -1.08         0.01
 235    0.0000   5.7000   0.0000       -20.56       -18.73        -1.82
 236    0.0000   6.0000   0.0000       -17.91       -13.71        -4.20
 237    0.0000   6.3640   6.3640        -0.51        -0.51         0.00
 238    0.0000   6.6000   0.0000       -12.14        -6.62        -5.52
 239    0.0000   7.0000   0.0000        -3.99        -4.27         0.28
 240    0.0000   7.0711   7.0711        -0.26        -0.26         0.00
 241    0.0000   7.7782   7.7782        -0.15        -0.15         0.00
 242    0.0000   8.0000   0.0000        -1.54        -1.62         0.07
 243    0.0000   8.4853   8.4853        -0.08        -0.08         0.00
 244    0.0000   9.0000   0.0000        -0.69        -0.71         0.02
 245    0.0000   9.1924   9.1924        -0.05        -0.05         0.00
 246    0.0000   9.8995   9.8995        -0.03        -0.03         0.00
 247    0.0000  10.0000   0.0000        -0.34        -0.35         0.01
 248    0.0000  11.0000   0.0000        -0.18        -0.18         0.00
 249    0.0000  12.0000   0.0000        -0.10        -0.10         0.00
 250    0.0000  13.0000   0.0000        -0.06        -0.06         0.00
 251    0.0000  14.0000   0.0000        -0.04        -0.04         0.00
 252    0.1000   0.0000   3.1460       -75.88       -76.02         0.14
 253    0.1500   0.0000   2.8000        -9.56        -9.44        -0.12
 254    0.2000   0.0000   3.1460       -74.54       -74.66         0.12
 255    0.3000   0.0000   3.1460       -72.37       -72.46         0.09
 256    0.3500   0.0000   2.7000        63.65        63.37         0.28
 257    0.3500   0.0000   2.9000       -33.54       -33.60         0.05
 258    0.3500   0.0000   3.5000       -66.61       -66.92         0.31
 259    0.4500   0.0000   3.1460       -67.71       -67.73         0.02
 260    0.5000   0.0000   3.2500       -69.86       -69.85        -0.01
 261    0.6000   0.0000   2.8000        32.49        32.19         0.30
 262    0.6000   0.0000   3.0000       -41.31       -41.35         0.04
 263    0.6000   0.0000   3.1460       -61.71       -61.62        -0.08
 264    0.7000   0.0000   3.3000       -64.55       -64.32        -0.23
 265    0.7000   0.0000   3.5000       -61.53       -61.35        -0.18
 266    0.7500   0.0000   3.1460       -54.80       -54.60        -0.20
 267    0.9000   0.0000   3.1460       -47.50       -47.16        -0.34
 268    0.9500   0.0000   3.4000       -55.74       -57.30         1.57
 269    0.9500   0.0000   3.6000       -55.70       -53.12        -2.58
 270    1.2000   0.0000   3.1460       -33.60       -33.02        -0.58
 271    1.3500   0.0000   3.5000       -47.61       -46.83        -0.78
 272    1.5000   0.0000   3.1460       -23.08       -22.45        -0.63
 273    1.7500   0.0000   3.2000       -25.10       -24.70        -0.40
 274    1.7500   0.0000   3.9000       -32.05       -31.47        -0.58
 275    2.0000   0.0000   3.0000        12.47        13.34        -0.87
 276    2.0000   0.0000   3.5000       -34.80       -34.29        -0.51
 277    2.7000   0.0000   3.0000        -6.36        -6.73         0.38
 278    2.8000   0.0000   3.3000       -23.78       -23.55        -0.23
 279    3.0000   0.0000   2.8000         7.85         7.62         0.23
 280    3.0000   0.0000   3.0000       -13.45       -13.54         0.09
 281    3.2000   0.0000   2.8000        -3.11        -3.15         0.05
 282    3.3500   0.0000   2.7500        -5.26        -5.08        -0.18
 283    3.4000   0.0000   3.0000       -18.65       -17.94        -0.71
 284    3.4500   0.0000   2.7000        -5.61        -5.28        -0.33
 285    3.5000   0.0000   2.6000         1.11         1.37        -0.26
 286    3.6000   0.0000   2.6000        -4.90        -4.38        -0.52
 287    4.0000   0.0000   2.5000       -15.24       -13.91        -1.33
 288    4.0570   1.0870   0.0000       486.49       485.34         1.15
 289    4.2500   0.0000   2.0000        -3.13        -2.27        -0.86
 290    4.3000   0.0000   2.0000        -7.11        -6.11        -1.00
 291    4.3470   1.1650   0.0000        99.17       100.34        -1.17
 292    4.4000   0.0000   0.0000       460.25       461.15        -0.90
 293    4.4430   1.1910   0.0000        46.52        47.56        -1.04
 294    4.5000   0.0000   0.0000       286.20       286.15         0.05
 295    4.5400   1.2160   0.0000        13.08        13.90        -0.82
 296    4.6000   0.0000   0.0000       170.31       169.65         0.66
 297    4.6360   1.2420   0.0000        -7.27        -6.69        -0.58
 298    4.7000   0.0000   1.8000       -18.74       -17.56        -1.18
 299    4.7330   1.2680   0.0000       -19.08       -18.72        -0.35
 300    4.8000   0.0000   0.0000        45.23        44.31         0.93
 301    4.8000   0.0000   2.5000       -16.33       -14.57        -1.76
 302    4.8300   1.2940   0.0000       -25.19       -25.03        -0.16
 303    4.9000   0.0000   0.0000        14.70        13.61         1.09
 304    5.0000   0.0000   0.0000        -3.94        -4.91         0.97
 305    5.0000   1.3000   0.0000       -27.77       -27.74        -0.03
 306    5.0230   1.3460   0.0000       -27.88       -28.02         0.14
 307    5.0500   0.0000   0.0000       -10.09       -10.98         0.89
 308    5.1000   0.0000   0.0000       -14.65       -15.46         0.82
 309    5.1000   0.0000   0.5000       -17.09       -17.73         0.65
 310    5.2000   0.0000   0.0000       -20.23       -20.87         0.64
 311    5.2000   0.0000   0.9000       -22.04       -21.99        -0.06
 312    5.2800   0.0000   0.0000       -22.31       -22.79         0.48
 313    5.3000   0.0000   0.0000       -22.59       -23.03         0.44
 314    5.3130   1.4240   0.0000       -23.08       -22.99        -0.08
 315    5.3200   0.0000   0.0000       -22.80       -23.19         0.39
 316    5.3400   0.0000   0.0000       -22.93       -23.28         0.35
 317    5.3600   0.0000   0.0000       -23.00       -23.31         0.31
 318    5.3800   0.0000   0.0000       -23.01       -23.27         0.26
 319    5.4000   0.0000   0.0000       -22.98       -23.19         0.22
 320    5.4200   0.0000   0.0000       -22.89       -23.06         0.17
 321    5.4400   0.0000   0.0000       -22.77       -22.89         0.13
 322    5.4600   0.0000   0.0000       -22.61       -22.69         0.08
 323    5.4800   0.0000   0.0000       -22.42       -22.45         0.04
 324    5.5000   0.0000   0.0000       -22.19       -22.19         0.00
 325    5.5200   0.0000   0.0000       -21.95       -21.90        -0.05
 326    5.6500   0.0000   0.5000       -19.18       -18.97        -0.20
 327    5.7000   0.0000   0.0000       -19.07       -18.94        -0.13
 328    5.7960   1.5530   0.0000       -13.19       -13.06        -0.13
 329    5.8000   0.0000   0.0000       -17.27       -17.32         0.05
 330    5.9000   0.0000   0.0000       -15.51       -15.53         0.02
 331    6.0000   0.0000   0.0000       -13.84       -13.72        -0.12
 332    6.2790   1.6820   0.0000        -7.26        -7.14        -0.12
 333    6.5000   0.0000   0.0000        -7.66        -7.44        -0.22
 334    6.7610   1.8120   0.0000        -4.16        -4.13        -0.03
 335    7.0000   0.0000   0.0000        -4.34        -4.27        -0.07
 336    7.7274   2.0705   0.0000        -1.58        -1.58         0.00
 337    8.0000   0.0000   0.0000        -1.62        -1.62         0.00
 338    8.6933   2.3294   0.0000        -0.69        -0.70         0.00
 339    9.0000   0.0000   0.0000        -0.71        -0.71         0.00
 340    9.6593   2.5882   0.0000        -0.34        -0.34         0.00
 341   10.0000   0.0000   0.0000        -0.35        -0.35         0.00
 342   10.6252   2.8470   0.0000        -0.18        -0.18         0.00
 343   11.0000   0.0000   0.0000        -0.18        -0.18         0.00
 344   11.5911   3.1058   0.0000        -0.10        -0.10         0.00
 345   12.0000   0.0000   0.0000        -0.10        -0.10         0.00
 346   12.5570   3.3647   0.0000        -0.06        -0.06         0.00
 347   13.0000   0.0000   0.0000        -0.07        -0.06        -0.01
 348   13.5230   3.6235   0.0000        -0.04        -0.04         0.00
 349   14.0000   0.0000   0.0000        -0.05        -0.04        -0.01
 
2. Fortran 90 code for PES 
!     Benzene-He PES                          !
!     Input file:  pes_par.dat                !
!     Output file: pes.out                    !
program pes
    implicit none
    real(8), parameter :: pi = 4.d0 * atan(1.d0)
    integer, parameter :: maxpar = 90, nam = 20
    real(8) :: par(maxpar)
    real(8) :: x0(3, nam)
    real(8) :: r, th, ph, th0, ph0, v3
    integer :: na, na2

    open(unit=11, file='pes.out')

    ! Read parameters from file
    call readpar(par)

    ! Generate molecular geometry
    call geom(x0, na, na2)

    r = 4.685
    th = 90
    ph = 90
    th0 = (th / 180.0d0) * pi
    ph0 = (ph / 180.0d0) * pi

    ! Calculate potential
    call potential(r, th0, ph0, x0, par, v3, na, na2)
    write(11, '(1f10.4, 6x, 1f16.4, 6x, 1f16.4, 6x, 1f16.4)') r, th0, ph0, v3
    close(11)
end program pes

!     reads PES parameters from the file pes.dat
subroutine readpar(par)
    implicit none
    integer, parameter :: maxpar=90
    real(8), dimension(maxpar) :: par
    character(len=9), dimension(maxpar) :: nam
    integer :: k

    open(unit=12, file='pes.dat')

    do k = 1, 52
        read(12, *) nam(k), par(k)
    end do

    close(12)
end subroutine readpar

!     potential
!     Computes potential energy surface
subroutine potential(r, th0, ph0, x0, par, v3, na, na2)
  implicit none
  real(8) :: r, th0, ph0, v3
  integer :: na, na2
  real(8) :: normm1, normm2, normm3
  integer, parameter :: maxpar = 90, nam = 20
    real(8), dimension(maxpar) :: par
  real(8), dimension(3,nam) :: x0
  real(8) :: tt, fi, x, y, z
  real(8) :: re, ae, are, c0, v0, c3, c4, c5, c6, c7, c8
  real(8) :: c12, c112, c1122, c1112, c11112, c11122, c111222
  real(8) :: c111112, c111122, c123, c1123, c11223, c11123, c112233
  real(8) :: reh, aeh, areh, v0h, d3, d4, d5, d6, d12, d112, d1122, d1112
  real(8) :: dc12, dc112,  r0, gama, de, x1, x2, x3, x4, x5
  real(8) :: x6, x7, x8, x9, x10, x11, x12, w112, w1122, w12
  real(8) :: v11, v12, v112, v1122, v1112, v11112, v11122, v111112, v111122
  real(8) :: v111222, v123, v1123, v11223, v11123, v112233, vdw, w1112
  real(8) :: xk, yk, zk, rrk, rk, rkk, rk2, rk6, rk3, vk, wk, xl, yl, zl
  real(8) :: rrl, rl, rll, rl2, rl3, vl, xm, ym, zm, rm, rmm, vm
  real(8) :: pt1, pt2, p, ph, r1, h_short, h_long, p1, p2, p3, p4, p5
  integer :: k, l, m

  tt = dcos(th0)
  fi = ph0
  x = r * dsin(th0) * dcos(ph0)
  y = r * dsin(th0) * dsin(ph0)
  z = r * dcos(th0)
  na = 6
  na2 = 12

  re = par(1)
  ae = par(2)
  are = ae / re
  c0 = par(3)
  v0 = par(4)
  c3 = par(5)
  c4 = par(6)
  c5 = par(7)
  c6 = par(8)
  c7 = par(9)
  c8 = par(10)
  c12 = par(11)
  c112 = par(12)
  c1122 = par(13)
  c1112 = par(14)
  c11112 = par(15)
  c11122 = par(16)
  c111222 = par(17)
  c111112 = par(18)
  c111122 = par(19)
  c123 = par(20)
  c1123 = par(21)
  c11223 = par(22)
  c11123 = par(23)
  c112233 = par(24)
  reh = par(25)
  aeh = par(26)
  areh = aeh / reh
  v0h = par(27)
  d3 = par(28)
  d4 = par(29)
  d5 = par(30)
  d6 = par(31)
  d12 = par(32)
  d112 = par(33)
  d1122 = par(34)
  d1112 = par(35)
  dc12 = par(36)
  dc112 = par(37)
  r0 = par(38)
  gama = par(39)
  de = par(40)
  x1 = par(41)
  x2 = par(42)
  x3 = par(43)
  x4 = par(44)
  x5 = par(45)
  x6 = par(46)
  x7 = par(47)
  x8 = par(48)
  x9 = par(49)
  x10 = par(50)
  x11 = par(51)
  x12 = par(52)

  v11 = 0d0
  v12 = 0d0
  v112 = 0d0
  v1122 = 0d0
  v1112 = 0d0
  v11112 = 0d0
  v11122 = 0d0
  v111112 = 0d0
  v111122 = 0d0
  v111222 = 0d0
  v123 = 0d0
  v1123 = 0d0
  v11223 = 0d0
  v11123 = 0d0
  v112233 = 0d0
  vdw = 0d0

  do k = 1, na
    xk = x - x0(1, k)
    yk = y - x0(2, k)
    zk = z - x0(3, k)

    rrk = xk * xk + yk * yk + zk * zk
    rk = dsqrt(rrk)
    rkk = rk - re
    rk2 = rrk / re**2
    rk6 = rk2**3
    rk3 = dsqrt(rk6)
    vk = 1d0 - dexp(-rkk * are)
    wk = vk * vk * (1d0 + vk * (c3 + vk * (c4 + vk * (c5 + vk * (c6 + vk * (c7 + vk * c8))))))
    v11 = v11 + wk

    do l = k + 1, na
      xl = x - x0(1, l)
      yl = y - x0(2, l)
      zl = z - x0(3, l)
      rrl = xl * xl + yl * yl + zl * zl
      rl = dsqrt(rrl)
      rll = rl - re
      rl2 = rrl / re**2
      rl3 = dsqrt(rl2**3)
      vl = 1d0 - dexp(-rll * are)
      v12 = v12 + vk * vl
      v112 = v112 + vk * vk * vl + vk * vl * vl
      v1122 = v1122 + vk * vk * vl * vl
      v1112 = v1112 + vk * vk * vk * vl + vl * vl * vl * vk
      v11112 = v11112 + vk * vk * vk * vk * vl + vl * vl * vl * vl * vk
      v11122 = v11122 + vk * vk * vk * vl * vl + vl * vl * vl * vk * vk
      v111112 = v111112 + vk * vk * vk * vk * vk * vl + vl * vl * vl * vl * vl * vk
      v111122 = v111122 + vk * vk * vk * vk * vl * vl + vl * vl * vl * vl * vk * vk
      v111222 = v111222 + vk * vk * vk * vl * vl * vl

      do m = l + 1, na
        xm = x - x0(1, m)
        ym = y - x0(2, m)
        zm = z - x0(3, m)
        rm = dsqrt(xm * xm + ym * ym + zm * zm)
        rmm = rm - re
        vm = 1d0 - dexp(-rmm * are)
        v123 = v123 + vk * vl * vm
        v1123 = v1123 + vk * vk * vl * vm + vk * vl * vl * vm + vk * vl * vm * vm
        v11223 = v11223 + vk * vk * vl * vl * vm + vk * vk * vl * vm * vm + vk * vl * vl * vm * vm
        v11123 = v11123 + vk * vk * vk * vl * vm + vk * vl * vl * vl * vm + vk * vl * vm * vm * vm
        v112233 = v112233 + vk * vk * vl * vl * vm * vm
      end do
    end do
  end do

  pt1 = v11 + v12 * c12 + v112 * c112 + v1122 * c1122 + v1112 * c1112 + v11112 * c11112
  pt2 = v11122 * c11122 + v111112 * c111112 + v111122 * c111122 + v111222 * c111222
  p = pt1 + pt2 + v123 * c123 + v1123 * c1123 + v11223 * c11223 + v11123 * c11123 + v112233 * c112233

  v11 = 0d0
  v12 = 0d0
  v112 = 0d0
  v1122 = 0d0
  v1112 = 0d0
  w12 = 0d0
  w112 = 0d0
  w1122 = 0d0
  w1112 = 0d0

  do k = 7, na2
    xk = x - x0(1, k)
    yk = y - x0(2, k)
    zk = z - x0(3, k)
    rk = dsqrt(xk * xk + yk * yk + zk * zk)
    rkk = rk - reh
    vk = 1d0 - dexp(-rkk * areh)
    wk = vk * vk * (1d0 + vk * (d3 + vk * (d4 + vk * (d5 + vk * d6))))
    v11 = v11 + wk

    do l = k + 1, na2
      xl = x - x0(1, l)
      yl = y - x0(2, l)
      zl = z - x0(3, l)
      rl = dsqrt(xl * xl + yl * yl + zl * zl)
      rll = rl - reh
      vl = 1d0 - dexp(-rll * areh)
      v12 = v12 + vk * vl
      v112 = v112 + vk * vk * vl + vk * vl * vl
      v1122 = v1122 + vk * vk * vl * vl
      v1112 = v1112 + vk * vk * vk * vl + vl * vl * vl * vk
    end do

    do l = 1, na
      xl = x - x0(1, l)
      yl = y - x0(2, l)
      zl = z - x0(3, l)
      rl = dsqrt(xl * xl + yl * yl + zl * zl)
      rll = rl - re
      vl = 1d0 - dexp(-rll * are)
      w12 = w12 + vk * vl
      w112 = w112 + vk * vk * vl + vk * vl * vl
    end do
  end do

  ph = v11 + v12 * d12 + v112 * d112 + v1122 * d1122 + v1112 * d1112
  ph = ph + w12 * dc12 + w112 * dc112
  r1 = dsqrt(x * x + y * y + z * z)
  h_short = 1d0 / (1d0 + dexp(gama * (r1 - r0))) / r1
  h_long = 1d0 / (1d0 + dexp(-gama * (r1 - r0)))
  normm1 = dsqrt(5.0d0) / 5.0d0
  normm2 = dsqrt(13.0d0) / 13.0d0
  normm3 = 0.1792151994e-4
  p1 = -x1 / r**6 - x2 / r**8 - x3 / r**10 - x4 / r**12
  p2 = -normm1 * (tt**2 * 1.5d0 - 0.5d0) * (x5 / r**6 + x6 / r**8 + x7 / r**10 + x8 / r**12)
  p3 = -normm2 * (3.0d0 / 8.0d0 + 35.0d0 / 8.0d0 * (tt**4) - 15.0d0 / 4.0d0 * (tt**2))
  p4 = (x9 / r**8 + x10 / r**10 + x11 / r**12)
  p5 = -normm3 * 10395.0d0 * (-tt**2 + 1)**3 * cos(6 * fi) * x12 / r**10
  vdw = p1 + p2 + p3 * p4 + p5
  v3 = (v0h * ph + v0 * p + c0) * h_short + vdw * h_long

end subroutine potential

!     Generates molecular geometry
subroutine geom(x, na, na2)
    implicit none
    integer, parameter :: maxpar=90, nam=20
    real(8), dimension(3, nam), intent(out) :: x
    integer, intent(out) :: NA, NA2
    real(8), dimension(6) :: ax, ay
    real(8) :: p2, p3, p15
    real(8) :: rc, rh, rh1
    integer :: k
    
    p2 = 0.5d0
    p3 = sqrt(3.0d0) * p2
    p15 = acos(-1d0) / 12d0

    na2 = 12
    na = 6

    ! S0
    rc = 1.3915d0
    rh = 1.080d0

    ! S1
    ! rc = 1.430d0
    ! rh = 1.085d0

    ax(1) = 1d0
    ax(2) = p2
    ax(3) = -p2
    ax(4) = -1d0
    ax(5) = -p2
    ax(6) = p2

    ay(1) = 0d0
    ay(2) = p3
    ay(3) = p3
    ay(4) = 0d0
    ay(5) = -p3
    ay(6) = -p3

    rh1 = rc + rh

    do k = 1, na
        x(1, k) = ax(k) * rc
        x(1, k + 6) = ax(k) * rh1
        x(2, k) = ay(k) * rc
        x(2, k + 6) = ay(k) * rh1
        x(3, k) = 0d0
        x(3, k + 6) = 0d0
    end do
end subroutine geom

Use this input file for the S0 PES
re              0.3565710000E+01
ae              0.1485672859E+01
C0             -0.1312335657E+03           
V0              0.1592094647E+04           
C3             -0.4497880474E+01            
C4             -0.1160510603E+01            
C5             -0.3574920218E+01            
C6             -0.1169708775E+00           
C7              0.0000000000E+00
C8              0.0000000000E+00
C12            -0.2894238936E+00            
C112            0.1465193128E+01           
C1122          -0.8310247790E+00            
C1112           0.2158143635E+01            
C11112          0.7135910167E+00          
C11122          0.0000000000E+00
C111112         0.0000000000E+00
C111122         0.0000000000E+00
C111222         0.0000000000E+00
C123           -0.1036553121E+01            
C1123          -0.6340217244E+00            
C11223         -0.6320195633E-01            
C11123          0.0000000000E+00
C112233         0.0000000000E+00
re_H            0.3000000000E+01
ae              0.1920910443E+01
V0              0.3920606202E+03          
D3             -0.1789976234E+01            
D4              0.1120849120E+01            
D5             -0.4676333910E+00           
D6             -0.4181953639E-01           
D12            -0.1161279955E+01            
D112            0.1365346870E+01            
D1122          -0.1750118034E+01            
D1112           0.0000000000E+00
D11122          0.0000000000E+00
D11112          0.0000000000E+00
r0              0.5765366674E+01
gama            0.1671477473E+02
DE              0.8900000000E+02
x1              0.2290626821E+06
x2              0.4069217828E+07
x3              0.9542607077E+08
x4              0.0000000000E+00
x5             -0.4775615288E+05
x6             -0.1263899296E+08
x7             -0.2959330054E+09
x8              0.0000000000E+00
x9              0.9511488779E+06
x10             0.2551023972E+09
x11             0.0000000000E+00
x12             0.1883887454E+09

Use this input file for the S1 PES
re              0.3565710000E+01
ae              0.1485672859E+01
C0             -0.3362603692E+02          
V0              0.1806637259E+04           
C3             -0.7616467377E+01           
C4             -0.3977355214E+01            
C5             -0.6443186165E+01            
C6             -0.2273598148E-01           
C7              0.0000000000E+00
C8              0.0000000000E+00
C12            -0.2597352678E+00            
C112            0.4002410421E+01            
C1122           0.4233914454E+00            
C1112           0.2706743067E+01            
C11112          0.1896179103E+01            
C11122          0.0000000000E+00
C111112         0.0000000000E+00
C111122         0.0000000000E+00
C111222         0.0000000000E+00
C123           -0.3884693335E+01         
C1123          -0.9537034230E+00           
C11223         -0.3666762923E+00           
C11123          0.0000000000E+00
C112233         0.0000000000E+00
re_H            0.3000000000E+01
ae              0.1920910443E+01
V0              0.2093332869E+03           
D3             -0.5591318230E+01           
D4              0.1459384415E+01           
D5             -0.1261859510E+01          
D6             -0.4080337293E+00           
D12            -0.1951288520E+01         
D112            0.3104931954E+01            
D1122          -0.4155608143E+01           
D1112           0.5062831598E+00            
D11122          0.0000000000E+00
D11112          0.0000000000E+00
r0              0.5765366674E+01
gama            0.1671477473E+02
DE              0.7750000000E+02
x1              0.2322741727E+06
x2              0.5143453690E+07
x3              0.6970139505E+08
x4              0.0000000000E+00
x5             -0.3567037586E+05
x6             -0.1454682328E+08
x7             -0.3166571435E+09
x8              0.0000000000E+00
x9             -0.8954432929E+06
x10             0.3970810829E+09
x11             0.0000000000E+00
x12             0.2121061770E+09
